# Supplementary material for: Identification of a novel cationic glycolipid in Streptococcus agalactiae that contributes to brain entry and meningitis
Source: PLoS Biol. 2022 Feb 18;20(2):e3001555. doi: 10.1371/journal.pbio.3001555 (PMC8893666; doi:10.1371/journal.pbio.3001555)
Supplement: S1 Data — (XLSX) [file pbio.3001555.s008.xlsx]

## Sheet: Fig 2A
Figure 2A. In vitro hCMEC adhesion and Invasion
Adherence	3 biological replicates, 4 technical replicates each: % Cell Associated Bacteria
	COH1(pABG5)				COH1ΔmprF(pABG5)				COH1ΔmprF(pGBSMprF)
Trial 1	22.6744	20.0581	20.0581	25	27.6224	23.0769	23.0769	24.8252	25.3125	25	25	26.5625
Trial 2	20.4142	21.3018	13.6095	17.4556	15.6863	13.0719	17.9739	14.7059	19.2982	16.6667	20.1754	24.269
Trial 3	6.25	12.5	22.5	10	7.22222	10	16.6667	8.14815	10.4167	9.16667	16.6667	10.4167
	Means (Displayed in Fig 2A)					Mean and SEM calculated by Graphpad Prism
	COH1(pABG5)	COH1ΔmprF(pABG5)	COH1ΔmprF(pGBSMprF)			COH1(pABG5)	COH1ΔmprF(pABG5)	COH1ΔmprF(pGBSMprF)
Trial 1	21.9477	24.6503	25.4688		Mean	17.65	16.84	19.08
Trial 2	18.1953	15.3595	20.1023		Std. Deviation	4.592	7.186	6.958
Trial 3	12.8125	10.5093	11.6667		Std. Error of Mean	2.651	4.149	4.017
Mean values were entered into Graphpad Prism and Mean and SEM were determined in Graphpad.
Ordinary One-Way ANOVA with Tukey's multiple comparisons test was performed in Graphpad Prism
Invasion	3 biological replicates, 4 technical replicates each: % Invasion
	COH1(pABG5)				COH1ΔmprF(pABG5)				COH1ΔmprF(pGBSMprF)
Trial 1	2.96512	3.75	3.69186	2.7907	1.43357	1.78322	1.81818	2.02797	3.46875	3.375	3.78125	4
Trial 2	4.16667	4.43237	4.5773	4.54106	2.9085	2.77778	3.56209	3.28431	4.6875	4.77273	4.64489	4.31818
Trial 3	3.92663	4.33424	4.5788	4.40217	2.69355	3.04839	2.08065	2.45161	3.82267	4.05523	4.46221	4.12791
	Means (Displayed in Fig 2A)					Mean and SEM calculated by Graphpad Prism
	COH1(pABG5)	COH1ΔmprF(pABG5)	COH1ΔmprF(pGBSMprF)			COH1(pABG5)	COH1ΔmprF(pABG5)	COH1ΔmprF(pGBSMprF)
Trial 1	3.29942	1.76573	3.65625		Mean	4.013	2.489	4.126
Trial 2	4.42935	3.13317	4.60582		Std. Deviation	0.6209	0.6872	0.4749
Trial 3	4.31046	2.56855	4.11701		Std. Error of Mean	0.3585	0.3967	0.2742
Mean values were entered into Graphpad Prism and Mean and SEM were determined in Graphpad.
Ordinary One-Way ANOVA with Tukey's multiple comparisons test was performed in Graphpad Prism

## Sheet: Fig 2B
Figure 2B. pH-adjusted medium growth.
	OD600nm readings were performed after O/N growth at 37˚C in a 96 well plate. Initial innoculum OD600 ~0.02
	Biological triplicate per strain as described in methods.
pH	COH1			COH1(pABG5)			COH1ΔmprF			COH1ΔmprF(pABG5)			COH1ΔmprF(pGBSMprF)
THB(8.03)	0.527	0.51	0.501	0.544	0.503	0.51	0.437	0.426	0.393	0.366	0.409	0.511	0.503	0.508	0.496
6.54	0.366	0.313	0.397	0.42	0.423	0.391	0.399	0.395	0.242	0.499	0.488	0.446	0.374	0.379	0.386
5.97	0.327	0.335	0.333	0.356	0.384	0.37	0.192	0.196	0.136	0.177	0.238	0.196	0.286	0.325	0.317
5.52	0.297	0.271	0.321	0.34	0.329	0.38	0.048	0.067	0.038	0.016	0.059	0.03	0.339	0.224	0.312
5.03	0.09	0.082	0.101	0.197	0.176	0.118	0.006	0.019	0.012	0.005	0.002	0.006	0.1	0.093	0.133
All values were entered into Graphpad Prism
Mean and SD calculated by Graphpad prism
	COH1			COH1(pABG5)			COH1ΔmprF			COH1ΔmprF(pABG5)			COH1ΔmprF(pGBSMprF)
pH	Mean	SD	N	Mean	SD	N	Mean	SD	N	Mean	SD	N	Mean	SD	N
THB(8.03)	0.512667	0.0132035	3	0.519	0.0219317	3	0.418667	0.0228983	3	0.428667	0.0744737	3	0.502333	0.00602771	3
6.54	0.358667	0.0424774	3	0.411333	0.017673	3	0.345333	0.0895116	3	0.477667	0.0279702	3	0.379667	0.00602771	3
5.97	0.331667	0.00416333	3	0.37	0.014	3	0.174667	0.033546	3	0.203667	0.0312143	3	0.309333	0.0205994	3
5.52	0.296333	0.0250067	3	0.349667	0.026839	3	0.051	0.0147309	3	0.035	0.0219317	3	0.291667	0.060136	3
5.03	0.091	0.00953939	3	0.163667	0.0409186	3	0.0123333	0.00650641	3	0.00433333	0.00208167	3	0.108667	0.021362	3

## Sheet: Fig 2C
Figure 2C. Log10 CFU recovered from Brain
Mouse	COH1	COH1∆mprF
1	3.716	4.19866
2	0	4.80618
3	0	5.716
4	0	5.42488
5	6.22531	5.2833
6	2.30103	4.77815
7	0	5.22531
8	3.38021	4.66839
9	3.34242	4.5563
10	0	1.30103
11	0	0
12	3.14613	4.39794
13	5.03342	1.30103
14	1.77815	2.64345
15	2.30103	0
16	2.30103	1.77815
17	0	0
18	1.77815	2.30103
19	2.60206	2.30103
20	1.90309
Median	2.10206	4.19866
Values were entered into GraphPad Prism and Median desgniated by Graphpad.
D'Agostino & Pearson Normality test was performed in Graphpad Prism
Unpaired Two-tail T-test was performed using Graphpad prism

## Sheet: Fig 2D
Figure 2D. Log10 CFU recovered from Blood
Mouse	COH1	COH1∆mprF
1	6.85451	3.45243
2	6.50685	0
3	6.74345	2.90396
4	6.67175	3.97469
5	6.70042	0
6	6.52546	0
7	6.36644	0
8	6.62434	2.89381
9	6.67796	2.91169
10	6.63792	3.35123
11	0	0
12	2.65679	1.9148
13	3.20761	2.97782
14	2.62783	4.60371
15	0	0
16	2.95486	1.69583
17	3.14499	1.60293
18	3.07276	1.62801
19	2.42443	2.34271
20	2.63998
Median	4.78702	1.9148
Values were entered into GraphPad Prism and Median desgniated by Graphpad.
D'Agostino & Pearson Normality test was performed Graphpad Prism
Unpaired Two-tail T-test was performed using Graphpad prism

## Sheet: Fig 2E
Figure 2E. Log10 CFU recovered from Lung
Mouse	COH1	COH1∆mprF
1	6.89039	6.83352
2	6.91682	6.5828
3	6.79226	6.89001
4	6.48691	6.93568
5	6.76611	6.69653
6	6.72542	6.44599
7	6.72568	6.62276
8	6.4801	6.65969
9	6.76544	6.45549
10	6.87307	2.22933
11	2.96557	0
12	2.59448	2.58859
13	2.68211	2.57922
14	3.8072	0
15	4.24813	1.98801
16	3.8336	5.04335
17	4.44105	2.32239
18	2.84669	0
19	3.56561	0
20	3.09643
Median	5.46057	5.74467
Values were entered into GraphPad Prism and Median desgniated by Graphpad.
D'Agostino & Pearson Normality test was performed in Graphpad Prism
Mann-Whitney U test was performed using Graphpad prism

## Sheet: Fig 2G
Figure 2G. Quantified leptomeniniges thickness (µm) as determined by ImageJ.
	COH1	COH1∆mprF
1	17.053	7.413
2	46.465	9.439
3	56.683	8.391
4	48.677	7.402
5	48.763	16.099
6	53.763	22.67
7	91.793	28.11
8	71.077	18.718
9	65.869	9.688
10	72.012	12.069
11	28.274	26.679
12	80.567	19.351
13	28.546	36.667
14	39.47	15.855
15	30.055	22.515
16	32.929	30.878
17	31.122	19.167
18	39.354	20.069
19	50.288	20.234
20	28.079	12.797
21	31.347	13.436
22	25.275	19.933
23	38.655	25.607
24	31.347	14.517
25	86.276	35.833
26	51.753	7.5
27	72.296	7.12
28	19.506	9.501
29	59.583	23.467
30	36.011	5.27
31	38.831	6.462
32	33.31	8.476
33	42.268	7.725
34	51.559	15.231
35	34.698	12.093
36	32.827	8.504
Median	39.412	14.874
Values were entered into GraphPad Prism and Median desgniated by Graphpad.
D'Agostino & Pearson Normality test was performed in Graphpad Prism
Unpaired Two-tail T-test was performed using Graphpad Prism

## Sheet: Fig 2H
Figure 2H. KC protein concentration of brains as determined by ELISA (R&D systems)
Mouse	COH1	COH1∆mprF
1	7.43932	5.4547
2	8.02023	6.7926
3	19.0815	6.05174
4	29.4899	9.57335
5	17.0429	9.10708
6	8.90783	5.89434
7	8.17075	5.87507
8	11.1641	5.27686
9	8.63432	4.8337
10	12.2426	4.8514
11	6.20966	3.47729
12	7.07477	6.31585
13	12.9511	4.90141
14	6.47116	3.31558
15	8.07214	3.41347
16	7.20638	5.33196
17	8.12523	3.38805
18	8.55885	3.24871
19	12.114	4.40009
20	9.27802
Median	8.59659	5.27686
Values were entered into GraphPad Prism and Median desgniated by Graphpad.
D'Agostino & Pearson Normality test was performed graphpad prism
Mann-Whitney Test was performed using Graphpad prism

## Sheet: S4 Fig
S4 Fig. in vitro hCMEC adhesion and invasion of CJB111 strain background
Representative values from one of three biolgical replicates, each with 4 technical replicates
	% Cell associated bacteria
Adherence	CJB111+pDCErm				CJB∆mprF+pDCErm				CJB∆mprF+pJMprF
	0.851852	1.2963	1.2963	1.94444	1.75926	1.01852	1.2037	1.66667	0.811475	1.0082	1.22951	1.96078
Values were entered into Graphpad Prism and Mean and SD designated by Grpahpad
An ordinary One-Way ANOVA with Tukey's multiple comparisons test was performed uisng Graphpad Prism
	Mean and SD as calculated by Graphpad Prism
	CJB+pDCErm			CJB∆mprF+pDCErm			CJB∆mprF+pJMprF
	Mean	SD	N	Mean	SD	N	Mean	SD	N
	1.34722	0.449908	4	1.41204	0.357612	4	1.25249	0.502123	4
	% Invasion
Invasion	CJB111+pDCErm				CJB∆mprF+pDCErm				CJB∆mprF+pJMprF
	1.28448	0.87931	0.663793	0.974138	0.359375	0.429688	0.476563	0.273438	0.882353	0.960784	0.882353	0.882353
Values were entered into Graphpad Prism and Mean and SD designated by Graphpad
An ordinary One-Way ANOVA with Tukey's multiple comparisons test was performed uisng Graphpad Prism
	Mean and SD as calculated by Graphpad Prism
	CJB+pDCErm			CJB∆mprF+pDCErm			CJB∆mprF+pJMprF
	Mean	SD	N	Mean	SD	N	Mean	SD	N
	0.950431	0.257793	4	0.384766	0.0884747	4	0.901961	0.0392155	4
